# Supplementary material for: Deep learning analysis of soybean cyst nematode effectors to proven soybean resistance genes and homolog identification in the sugar beet-sugar beet root maggot plant pathosystem
Source: Data Brief. 2026 Apr 11;66:112749. doi: 10.1016/j.dib.2026.112749 (PMC13112395; doi:10.1016/j.dib.2026.112749)
Supplement: Supplementary file 2 — Supplemental data 2. BLASTp results of the B. vulgaris proteome BLASTp with the 114 G. max defense protein sequences. Each tab provides data for a different G. max protein used in the BLASTp queries. The master list tab is provided. Provided are the soybean accession from the G. max genome housed at Phytozome, the gene name, the percent (%) decrease in H. glycines parasitism calculated from the female index (FI). Trypsin (Trp) cleavage was determined using PeptideCutter in default settings. The H. glycines Trps, CAA74204 and CAA74205 were used in AlphaFold to determine docking. The G. max protein sequence was used in BLASTp analyses of the B. vulgaris proteome to obtain results with the top match accession, E-value and percent identity provided. [file mmc2.xlsx]

## Sheet: Sheet1
Soy identifier	Protein	Species	E-value	% identity
R-1	Bevul.9G059300.1.p	B.vulgaris_ssp._vulgaris EL10.2_2	1.09e-139	86
R-2	Bevul.5G018000.1.p	B.vulgaris_ssp._vulgaris EL10.2_2	0	81
R-3	Bevul.7G018600.1.p	B.vulgaris_ssp._vulgaris EL10.2_2	3.6e-96	57
R-4	Bevul.3G031000.1.p	B.vulgaris_ssp._vulgaris EL10.2_2	1.57e-60	61
R-5	Bevul.6G070900.1.p	B.vulgaris_ssp._vulgaris EL10.2_2	1.72e-68	62
R-6	Bevul.7G067700.1.p	B.vulgaris_ssp._vulgaris EL10.2_2	7.01e-58	78
R-7	Bevul.8G174200.1.p	B.vulgaris_ssp._vulgaris EL10.2_2	1.59e-28	47
R-8	Bevul.4G135000.1.p	B.vulgaris_ssp._vulgaris EL10.2_2	1.02e-43	54
R-9	Bevul.9G062000.1.p	B.vulgaris_ssp._vulgaris EL10.2_2	6.73e-106	99
R-10	Bevul.4G031400.1.p	B.vulgaris_ssp._vulgaris EL10.2_2	5.93e-129	80
R-11	Bevul.3G232200.1.p	B.vulgaris_ssp._vulgaris EL10.2_2	0	83
R-12	Bevul.5G033300.1.p	B.vulgaris_ssp._vulgaris EL10.2_2	1.75e-92	65
R-13	Bevul.1G041500.1.p	B.vulgaris_ssp._vulgaris EL10.2_2	4.86e-132	84
R-14	Bevul.2G099800.1.p	B.vulgaris_ssp._vulgaris EL10.2_2	0	94
R-15	Bevul.1G104100.1.p	B.vulgaris_ssp._vulgaris EL10.2_2	1.34e-140	72
R-16	Bevul.4G051500.1.p	B.vulgaris_ssp._vulgaris EL10.2_2	3.34e-17	50
R-17	Bevul.8G074100.1.p	B.vulgaris_ssp._vulgaris EL10.2_2	2.79e-138	72
R-18	Bevul.2G121900.1.p	B.vulgaris_ssp._vulgaris EL10.2_2	0	79
R-19	Bevul.4G043100.1.p	B.vulgaris_ssp._vulgaris EL10.2_2	0	100
R-20	Bevul.8G010700.1.p	B.vulgaris_ssp._vulgaris EL10.2_2	0	78
R-21	Bevul.8G068200.1.p	B.vulgaris_ssp._vulgaris EL10.2_2	1.05e-46	52
R-22	Bevul.6G185100.1.p	B.vulgaris_ssp._vulgaris EL10.2_2	8.25e-108	31
R-23	Bevul.2G239900.1.p	B.vulgaris_ssp._vulgaris EL10.2_2	2.59e-133	64
R-24	Bevul.5G203500.1.p	B.vulgaris_ssp._vulgaris EL10.2_2	0	50
R-25	Bevul.8G131300.1.p	B.vulgaris_ssp._vulgaris EL10.2_2	4.36e-151	47
R-26	Bevul.7G205400.1.p	B.vulgaris_ssp._vulgaris EL10.2_2	0	74
R-27	Bevul.2G055200.1.p	B.vulgaris_ssp._vulgaris EL10.2_2	4.94e-157	74
R-28	Bevul.5G087100.1.p	B.vulgaris_ssp._vulgaris EL10.2_2	1.32e-54	66
R-29	Bevul.3G026900.1.p	B.vulgaris_ssp._vulgaris EL10.2_2	1.13e-109	67
R-30	Bevul.7G120300.1.p	B.vulgaris_ssp._vulgaris EL10.2_2	1.63e-123	87
R-31	Bevul.5G043900.1.p	B.vulgaris_ssp._vulgaris EL10.2_2	0	71
R-32	Bevul.5G180800.1.p	B.vulgaris_ssp._vulgaris EL10.2_2	5.73e-103	62
R-33	Bevul.8G201400.1.p	B.vulgaris_ssp._vulgaris EL10.2_2	3.79e-136	85
R-34	Bevul.9G137300.1.p	B.vulgaris_ssp._vulgaris EL10.2_2	0	76
R-35	Bevul.4G061800.1.p	B.vulgaris_ssp._vulgaris EL10.2_2	0	78
R-36	Bevul.2G187100.1.p	B.vulgaris_ssp._vulgaris EL10.2_2	2.83e-133	72
R-37	Bevul.1G192600.1.p	B.vulgaris_ssp._vulgaris EL10.2_2	6.53e-85	34
R-38	Bevul.4G172800.1.p	B.vulgaris_ssp._vulgaris EL10.2_2	0	65
R-39	Bevul.6G082000.1.p	B.vulgaris_ssp._vulgaris EL10.2_2	1.91e-179	52
R-40	Bevul.6G018700.1.p	B.vulgaris_ssp._vulgaris EL10.2_2	1.71e-141	68
R-41	Bevul.7G211700.1.p	B.vulgaris_ssp._vulgaris EL10.2_2	1.16e-117	90
R-42	Bevul.7G015900.1.p	B.vulgaris_ssp._vulgaris EL10.2_2	0	79
R-43	Bevul.6G123100.1.p	B.vulgaris_ssp._vulgaris EL10.2_2	2.4e-114	50
R-44	Bevul.9G140300.1.p	B.vulgaris_ssp._vulgaris EL10.2_2	3.36e-83	44
R-45	Bevul.5G117200.1.p	B.vulgaris_ssp._vulgaris EL10.2_2	5.8e-120	67
R-46	Bevul.7G059200.1.p	B.vulgaris_ssp._vulgaris EL10.2_2	1.07e-145	77
R-47	Bevul.4G018100.1.p	B.vulgaris_ssp._vulgaris EL10.2_2	3.37e-116	75
R-48	Bevul.3G112700.1.p	B.vulgaris_ssp._vulgaris EL10.2_2	6.42e-51	65
R-49	Bevul.8G100000.1.p	B.vulgaris_ssp._vulgaris EL10.2_2	1.89e-163	73
R-50	Bevul.2G179100.1.p	B.vulgaris_ssp._vulgaris EL10.2_2	3.3e-79	83
R-51	Bevul.1G097300.1.p	B.vulgaris_ssp._vulgaris EL10.2_2	0	86
R-52	Bevul.4G165200.1.p	B.vulgaris_ssp._vulgaris EL10.2_2	0	56
R-53	Bevul.3G155800.1.p	B.vulgaris_ssp._vulgaris EL10.2_2	0	74
R-54	Bevul.4G169500.1.p	B.vulgaris_ssp._vulgaris EL10.2_2	0	72
R-55	Bevul.4G043200.1.p	B.vulgaris_ssp._vulgaris EL10.2_2	7.75e-43	47
R-56	Bevul.9G059700.1.p	B.vulgaris_ssp._vulgaris EL10.2_2	0	85
R-57	Bevul.5G026700.1.p	B.vulgaris_ssp._vulgaris EL10.2_2	0	84
R-58	Bevul.4G084300.1.p	B.vulgaris_ssp._vulgaris EL10.2_2	0	67
R-59	Bevul.3G132300.1.p	B.vulgaris_ssp._vulgaris EL10.2_2	0	82
R-60	Bevul.9G059400.1.p	B.vulgaris_ssp._vulgaris EL10.2_2	0	82
R-61	Bevul.1G157100.1.p	B.vulgaris_ssp._vulgaris EL10.2_2	0	83
R-62	Bevul.3G114700.1.p	B.vulgaris_ssp._vulgaris EL10.2_2	0	87
R-63	Bevul.5G026700.1.p	B.vulgaris_ssp._vulgaris EL10.2_2	0	83
R-64	Bevul.9G059400.1.p	B.vulgaris_ssp._vulgaris EL10.2_2	0	82
R-65	Bevul.9G221400.1.p	B.vulgaris_ssp._vulgaris EL10.2_2	9.37e-77	64
R-66	Bevul.9G018500.1.p	B.vulgaris_ssp._vulgaris EL10.2_2	0	70
R-67	Bevul.4G243500.1.p	B.vulgaris_ssp._vulgaris EL10.2_2	0	74
R-68	Bevul.8G026500.1.p	B.vulgaris_ssp._vulgaris EL10.2_2	0	77
R-69	Bevul.4G243400.1.p	B.vulgaris_ssp._vulgaris EL10.2_2	0	76
R-70	Bevul.2G057700.1.p	B.vulgaris_ssp._vulgaris EL10.2_2	4.68e-147	62
R-71	Bevul.8G025400.1.p	B.vulgaris_ssp._vulgaris EL10.2_2	1.5e-40	60
R-72	Bevul.8G161800.1.p	B.vulgaris_ssp._vulgaris EL10.2_2	0	82
R-73	Bevul.4G021700.1.p	B.vulgaris_ssp._vulgaris EL10.2_2	0	69
R-74	Bevul.7G175500.1.p	B.vulgaris_ssp._vulgaris EL10.2_2	0	64
R-75	Bevul.7G182600.1.p	B.vulgaris_ssp._vulgaris EL10.2_2	0	71
R-76	Bevul.6G025100.1.p	B.vulgaris_ssp._vulgaris EL10.2_2	0	78
R-77	Bevul.7G209100.1.p	B.vulgaris_ssp._vulgaris EL10.2_2	1.48e-118	63
R-78	Bevul.5G123000.1.p	B.vulgaris_ssp._vulgaris EL10.2_2	0	79
R-79	Bevul.8G085700.1.p	B.vulgaris_ssp._vulgaris EL10.2_2	0	87
R-80	Bevul.1G149700.1.p	B.vulgaris_ssp._vulgaris EL10.2_2	0	74
R-81	Bevul.5G012100.1.p	B.vulgaris_ssp._vulgaris EL10.2_2	0	82
R-82	Bevul.5G012100.1.p	B.vulgaris_ssp._vulgaris EL10.2_2	0	82
R-83	Bevul.3G213900.1.p	B.vulgaris_ssp._vulgaris EL10.2_2	0	63
R-84	Bevul.7G101200.1.p	B.vulgaris_ssp._vulgaris EL10.2_2	0	74
R-85	Bevul.4G101900.1.p	B.vulgaris_ssp._vulgaris EL10.2_2	0	58
R-86	Bevul.4G106500.1.p	B.vulgaris_ssp._vulgaris EL10.2_2	0	78
R-87	Bevul.7G216200.1.p	B.vulgaris_ssp._vulgaris EL10.2_2	0	59
R-88	Bevul.7G167100.1.p	B.vulgaris_ssp._vulgaris EL10.2_2	0	78
R-89	Bevul.7G167100.1.p	B.vulgaris_ssp._vulgaris EL10.2_2	0	77
R-90	Bevul.2G074500.1.p	B.vulgaris_ssp._vulgaris EL10.2_2	0	55
R-91	Bevul.5G154500.1.p	B.vulgaris_ssp._vulgaris EL10.2_2	0	57
R-92	Bevul.3G069900.1.p	B.vulgaris_ssp._vulgaris EL10.2_2	0	77
R-93	Bevul.7G214100.1.p	B.vulgaris_ssp._vulgaris EL10.2_2	2.15e-126	38
R-94	Bevul.4G216200.1.p	B.vulgaris_ssp._vulgaris EL10.2_2	0	64
R-95	Bevul.5G153100.1.p	B.vulgaris_ssp._vulgaris EL10.2_2	0	66
R-96	Bevul.8G148500.1.p	B.vulgaris_ssp._vulgaris EL10.2_2	0	78
R-97	Bevul.7G052600.16.p	B.vulgaris_ssp._vulgaris EL10.2_2	0	72
R-98	Bevul.9G018900.1.p	B.vulgaris_ssp._vulgaris EL10.2_2	0	74
R-99	Bevul.5G167800.1.p	B.vulgaris_ssp._vulgaris EL10.2_2	5.12e-174	66
R-100	Bevul.2G248500.1.p	B.vulgaris_ssp._vulgaris EL10.2_2	0	76
R-101	Bevul.8G123100.1.p	B.vulgaris_ssp._vulgaris EL10.2_2	0	79
R-102	Bevul.5G184400.1.p	B.vulgaris_ssp._vulgaris EL10.2_2	0	62
R-103	Bevul.1G069100.1.p	B.vulgaris_ssp._vulgaris EL10.2_2	0	75
R-104	Bevul.8G214200.1.p	B.vulgaris_ssp._vulgaris EL10.2_2	2.55e-75	42
R-105	Bevul.1G201000.1.p	B.vulgaris_ssp._vulgaris EL10.2_2	4.31e-159	49
R-106	Bevul.3G234100.1.p	B.vulgaris_ssp._vulgaris EL10.2_2	3.39e-40	39
R-107	Bevul.6G143500.1.p	B.vulgaris_ssp._vulgaris EL10.2_2	0	68
R-108	Bevul.6G169200.1.p	B.vulgaris_ssp._vulgaris EL10.2_2	0	71
R-109	Bevul.5G113200.1.p	B.vulgaris_ssp._vulgaris EL10.2_2	5.19e-78	37
R-110	Bevul.3G186700.1.p	B.vulgaris_ssp._vulgaris EL10.2_2	5.14e-110	54
R-111	Bevul.9G226600.1.p	B.vulgaris_ssp._vulgaris EL10.2_2	0	96
R-112	Bevul.1G137600.1.p	B.vulgaris_ssp._vulgaris EL10.2_2	5.4e-16	73
R-113	Bevul.5G216000.1.p	B.vulgaris_ssp._vulgaris EL10.2_2	4.56e-30	91
R-114	Bevul.1G018600.1.p	B.vulgaris_ssp._vulgaris EL10.2_2	0	82
